# Supplementary material for: Particle beam therapy versus photon radiotherapy for extrahepatic biliary cancer—systemic review and meta-analysis
Source: J Radiat Res. 2023 Apr 7;64(Suppl 1):i34–40. doi: 10.1093/jrr/rrad015 (PMC10278884; doi:10.1093/jrr/rrad015)
Supplement: Supplemental_Table_1_rrad015 [file supplemental_table_1_rrad015.xlsx]

## Sheet: Sheet1
Supplemental Table 1. Detailed Query for database search
Query Search number	Filters
1	biliary tract neoplasms [Mesh terms]
2	radiotherapy [mesh subheading]
3	radiotherapy [mesh terms]
4	#2 or #3
5	radiotherapy
6	radiation
7	#4 or #5 or #6
8	chemoradiotherapy [mesh terms]
9	chemoradiotherapy
10	radiochemotherapy
11	#8 or #9 or #10
12	#7 or #11
20	2017 [PY] or 2018 [PY] or 2019 [PY] or 2020 [PY] English, Japanese, Humans
21	#12 and #20
22	non operative or nonoperative or in operative or inoperative or unresectable or locally advanced
23	#21 and #22
24	#1 and #
